# Supplementary material for: Magnetic resonance imaging of posterolateral plica of the elbow joint: Asymptomatic vs. symptomatic subjects
Source: PLoS One. 2017 Jun 16;12(6):e0174320. doi: 10.1371/journal.pone.0174320 (PMC5473528; doi:10.1371/journal.pone.0174320)
Supplement: S1 Data — (XLSX) [file pone.0174320.s001.xlsx]

## Sheet: Sheet1
case	Side	coronal(PL)	coronal(RH)	coronal ratio	sagittal(PL)	sagittal(RH)	sagittal ratio
1	2	2.73	22.75	0.12	1.91	20.24	0.0943676
2	1	3.84	23.03	0.166739	3.55	21.69	0.16367
3	2	2.81	21.56	0.130334	5.63	23.01	0.244676
4	1	3.75	22.5	0.166667	5.16	23.44	0.220137
5	2	5.62	22.03	0.255107	4.69	22.52	0.208259
6	1	5.16	22.03	0.234226	4.69	22.43	0.209095
7	2	5.63	22.51	0.250111	4.69	22.54	0.208075
8	1	4.69	21.61	0.217029	4.69	22.5	0.208444
9	2	2.81	22.04	0.127495	7.97	22.5	0.354222
10	1	4.22	23.46	0.179881	5.63	23.44	0.240188
11	2	3.75	22.51	0.166593	4.69	21.58	0.217331
12	1	3.28	21.57	0.152063	4.69	21.11	0.22217
13	2	5.63	19.22	0.292924	4.22	18.38	0.229597
14	1	3.75	22.5	0.166667	3.75	20.18	0.185828
15	2	5.16	22.5	0.229333	4.22	23.91	0.176495
16	1	3.28	22.97	0.142795	6.58	23.44	0.280717
17	2	3.28	23.46	0.139812	3.75	24.39	0.153752
18	1	1.41	23.91	0.0589711	5.16	25.32	0.203791
19	2	4.69	22.5	0.208444	1.88	23.44	0.0802048
20	1	4.69	24.37	0.19245	2.34	24.38	0.0959803
21	2	1.88	21.22	0.0885957	7.5	21.57	0.347705
22	1	3.75	23.48	0.15971	7.05	21.58	0.326691
23	2	2.81	22.03	0.127553	4.22	22.04	0.19147
24	1	3.28	22.03	0.148888	4.69	22.97	0.204179
25	2	3.75	22.52	0.166519	7.51	23.91	0.314095
26	1	3.75	22.97	0.163256	8.44	23.91	0.35299
27	2	4.22	22.04	0.19147	7.05	21.57	0.326843
28	1	3.28	22.5	0.145778	4.22	22.04	0.19147
29	2	2.81	24.42	0.11507	4.22	25.79	0.163629
30	1	4.22	24.38	0.173093	7.5	25.32	0.296209
31	2	3.78	22.97	0.164562	3.75	21.58	0.173772
32	1	3.75	23.51	0.159507	5.16	22.03	0.234226
33	2	0.47	20.67	0.0227383	5.62	22.04	0.254991
34	1	1.88	20.63	0.0911294	4.24	21.11	0.200853
35	2	1.88	22.51	0.0835184	4.22	23.44	0.180034
36	1	2.81	22.97	0.122333	4.69	22.99	0.204002
37	2	0.94	22.97	0.0409229	0	23.44	0
38	1	2.34	24.39	0.095941	0	23.48	0
39	2	2.81	22.5	0.124889	8.45	22.03	0.383568
40	1	4.22	24.38	0.173093	9.86	21.56	0.457328
41	2	5.16	24.38	0.211649	3.75	23.09	0.162408
42	1	0	22.97	0	0.94	22.04	0.0426497
43	2	4.1	23.01	0.178183	1.93	22.15	0.0871332
44	1	5.2	22.07	0.235614	7.11	22.16	0.320848
45	2	5.18	23.91	0.216646	4.69	23.92	0.19607
46	1	4.22	23.44	0.180034	5.16	24.39	0.211562
47	2	2.81	19.24	0.14605	3.78	20.63	0.183228
48	1	4.69	19.69	0.238192	5.63	20.16	0.279266
49	2	4.22	25.32	0.166667	7.05	25.31	0.278546
50	1	3.28	24.89	0.13178	2.81	25.32	0.110979
